# Supplementary material for: Gut microbiota facilitates adaptation of the plateau zokor (Myospalax baileyi) to the plateau living environment
Source: Front Microbiol. 2023 Feb 24;14:1136845. doi: 10.3389/fmicb.2023.1136845 (PMC9998695; doi:10.3389/fmicb.2023.1136845)
Supplement: Supplementary file 2 [file Data_Sheet_1.ZIP]

Archive with 7 entries (7 files):
- Figure S1.tif
- Figure S2.tif
- Figure S3.tif
- Figure S4.tif
- Figure S5.tif
- Supplementary_Material.docx
- Table S1.docx
